# Supplementary material for: Structural Characteristics and Efficacy of Polysaccharides from Fenjiu Vinasse in Alleviating DSS-Induced Ulcerative Colitis
Source: Foods. 2026 Jul 22;15(14):2575. doi: 10.3390/foods15142575 (PMC13408780; doi:10.3390/foods15142575)
Supplement: Supplementary file 1 [file foods-15-02575-s001.zip]

Archive with 1 entries (1 files):
- foods-4370658-supplementary.pdf
